# Supplementary material for: Choices behind the veil of ignorance in Formosan macaques
Source: PNAS Nexus. 2022 Sep 15;1(4):pgac188. doi: 10.1093/pnasnexus/pgac188 (PMC9802069; doi:10.1093/pnasnexus/pgac188)
Supplement: pgac188_Supplemental_Files [file pgac188_supplemental_files.zip]

Archive with 3 entries (3 files):
- PNASNEXUS-PNASNEXUS-2021-00249-s01.docx
- PNASNEXUS-PNASNEXUS-2021-00249-s02.mov
- PNASNEXUS-PNASNEXUS-2021-00249-s03.mov
